# Supplementary material for: Self-confidence as a mediator in the relationship between executive functioning and depression among ICU survivors: a latent variable analysis
Source: Crit Care. 2024 Oct 26;28:345. doi: 10.1186/s13054-024-05136-2 (PMC11515267; doi:10.1186/s13054-024-05136-2)
Supplement: Supplementary file 1 — Additional file1 [file 13054_2024_5136_MOESM1_ESM.xlsx]

## Sheet: Resultat
Table S1. List of items in provisional questionnaire
Cognition
Difficulties finding words
Difficulties finishing sentences
Losing the thread easily
Don't remember what you have said
Don't remember what you have done
Think you have done something but you haven't
Forgotten what you were going to get
Need to be reminded to do an activity
Difficulties thinking clearly
Need for memos
Difficulties remembering names
Difficulties remembering general knowledge
Difficulties remembering what you have read
Difficulties remembering previous TV-episode
Difficulties learning new things
Difficulties remembering numbers
Difficulties being on time
Missed a scheduled meeting
Mistaken which day of the week
Forgotten where you have put something
Need to double-check things
Difficulties finding your way around
Someone has said that you have memory problems
Worrying about having memory problems
Difficulties taking initiatives
Difficulties prioritizing
Difficulties concentrating
Difficulties finding alternative solutions
Time spent reading
Memory/thinking difficulties affecting QoL
Worrying about your memory/thinking
Fatigue
Need for daytime rest
Tough getting started doing things
Difficulties finishing things due to feeling exhausted
Difficulties doing things under pressure of time
Difficulties multitasking due to feeling exhausted
Tired from reading
Tired from watching TV
Tired from conversation between more than two people
Fallen asleep when reading
Fallen asleep during a conversation
Tiredness affecting work
Tiredness limiting social activities
Tiredness affecting QoL
Worrying about feeling tired
Physical health
Physical health in general
Reduced feeling in your face
Arm weakness
Reduced feeling in arms
Reduced feeling in hands/fingers
Raynaud's in fingers
Difficulties extending your wrist
Difficulties lifting/carrying lightweight objects
Difficulties turning on taps/opening jars
Difficulties using your hands
Leg weakness
Reduced feeling in legs
Reduced feeling in feet/toes
Restless legs
Dizziness when standing up
Losing balance easily
Difficulties climbing stairs
Unsteady gait
Legs feeling heavy
Swollen legs/ankles
Raynaud's in toes
Foot drop
Contractures
Periods of heavy sweating
Able to walk six minutes
Walking longer than 1 km
Shortness of breath limiting your physical activities
Physically active ≥30 minutes
Physical health affecting QoL
Worrying about physical health
Pain
Headaches
Finding normal touch bothersome
General body pain
Shoulder pain
Arm pain
Hand pain
Back pain
Chest pain
Abdominal pain
Leg pain
Foot pain
Use of painkillers
Pain stopping planned activity
Painkillers to manage ADL
Painkillers for sufficient sleep
Pain makes going to sleep difficult
Woken by pain
Pain affecting QoL
Worrying about pain
Mental health
Crying easily
Feeling short-tempered
Losing patience easily
Difficulties feeling warmth towards family members
Difficulties unwinding
Worrying about little things
Feeling low-spirited
Feeling depressed
Periods of anxiety
Panic attacks
Feelings of hopelessness
Feelings of life being meaningless
Cannot stop worrying about being ill
Low self-confidence
Low self-esteem
Able to laugh at things
Able to look forward to things
Difficulties talking about your illness to family/close friends
Feeling that others think you talk too much about your illness
Counselling (pre-ICU vs "previously")
Mental health affecting QoL
Worrying about psychological/mental health
ADL
Home care
Personal assistant
Help showering
Help getting dressed
Help moving between chair and bed
Support sitting up
Help visiting the toilet
Help with shopping
Help with cooking
Help with housework
Help with medication
Avoided travelling in a car
Avoided taking public transport
Help managing bills
Daily activities affecting QoL
Worrying about daily activities
Sleep
Need for daytime nap
Difficulties going to sleep
Need for sleeping pills
Anxiety before going to sleep
Difficulties going back to sleep
Night-time worrying
Nightmares
Nightly sweats disturbing sleep
Heart palpitations disturbing sleep
Sleep problems affecting QoL
Worrying about sleep
Appetite & Alcohol
Bothersome thirst
Difficulties chewing
Sugar cravings
Poor appetite
Alcohol, how often
Alcohol, how many glasses on a typical day
Alcohol, how often 6 or more glasses
Appetite affecting QoL
Worrying about your appetite
Alcohol affecting QoL
Worrying about alcohol
Sexual health
Difficulties handling physical closeness from loved ones
Sex drive
Sexual activity
Sex life
Orgasm
Bothered by being naked in front of partner **
Surgical scars affecting sex life
Lack of energy affecting sex life
Pain during sex
Problems with sex life affecting QoL
Worrying about sex life
Sensory functions
Reduced taste
Reduced smell
Reduced eyesight/vision
Visual field
Colour vision
Sensitive to bright light
Blurred vision
Reduced hearing
Sound hypersensitivity
Poor hearing
Bothered by surrounding sounds
Difficulties hearing what people say
Reduced hearing limiting social life
Sound hypersensitivity limiting social life
Tinnitus
Mouth dryness
Mouth soreness
Hoarseness
Cracking voice
Throat pain
Throat feeling constricted
Choking easily
Difficulties swallowing
Throat problems limiting social life
Problems from sensory organs affecting QoL
Worrying about your sensory organs
Gastrointestinal functions
Constipation
Diarrhoea
Bowel urgency
Bowel leakage
Bowel problems limiting social life
Bowel problems affecting QoL
Worrying about bowel problems
Urinary tract functions
Difficulties feeling the need to urinate
Difficulties emptying the bladder
Night-time emptying of bladder
Urinary urgency
Stress incontinence
Urinary problems limiting social activities
Urinary problems affecting QoL
Worrying about urinary problems
Work life
Health reasons for stopping working
Self-assessed capacity to work
Considering your health, still at present work in 2 years time
Work ability and physical demands
Work ability and mental / psychological demands
Work problems affecting QoL
Financial problems affecting QoL
Worry about future working life
Worry about future work capacity
Worry about future finances
